# Supplementary material for: Psychotropic Drugs Show Anticancer Activity by Disrupting Mitochondrial and Lysosomal Function
Source: Front Oncol. 2020 Oct 19;10:562196. doi: 10.3389/fonc.2020.562196 (PMC7604408; doi:10.3389/fonc.2020.562196)
Supplement: Supplementary file 2 [file Table_1.XLSX]

## Sheet: Supp Table 1
Supplementary table 1. Summary of psychotropic drugs IC50 values measured by viability assay in different cancer cell lines
Compound	Therapeutic class	Taxonomy	Cell lines (IC50 + SEM, mmol/L)
			HCT116	SW620		MCF7	MDA-MB-231		U87MG	U251
aripiprazole	antipsychotic	arylpiperazine, hydroquinolone	20.2 + 2.36	12.7 + 1.48		17.1 + 1.48	13.2 + 1.24		29.2 + 2.9	17.5 + 2.45
brexpiprazole	antipsychotic	arylpiperazine, hydroquinolone	15.3 + 2.45	16.7 + 0.24		18.8 + 1.45	19.1 + 2.157		53.7 + 5.26	>100
cetirizine	antihistamine	diphenylmethane, N-alkylpiperazine	>100	>100		>100	>100		>100	>100
diphenhydramine	antihistamine	diphenylmethane, benzylether	>100	>100		>100	>100		>100	>100
droperidol	antipsychotic	alkil-phenylchetone, phenylbutylamine, butyrophenone, benzimidazole	72.8 + 4.94	70.2 + 9.38		37.3 + 1.25	46.1 + 5.10		>100	>100
ebastine	antihistamine	diphenylmethane, alkyl-phenylketones, phenylbutylamine, butyrophenone	6.77 + 0.621	7.32+ 0.220		8.28 + 0.922	6.63 + 2.1		6.84 + 1.375	9.15 + 0.691
fluoxetine	antidepressant, SSRI	trifluoromethylbenzene	10.0 + 1.70	8.80 + 1.16		10.4 + 1.14	12.7 + 0.378		15.1 + 2.94	13.3 + 3.38
fluspirilene	antipsychotic	diphenylbutylpiperidine	13.4 + 1.23	18.7 + 2.5		11.2 + 0.12	12.7 + 1.24		22.3 + 4.6	25.8 + 2.94
Haloperidol	antipsychotic	alkyl-phenylketone,phenylpiperidine, butyrophenone	44.6 + 3.56	48.4 + 0.505		77.0 + 4.83	54.0 + 6.76		51.1 + 1.36	45.7 + 4.27
Iloperidone	antipsychotic	alkyl-phenylketone, acetophenone, benzisoxazole	35.9 + 3.90	75.2 + 8.21		>100	33.9 + 3.6		78.4 + 9.7	61.1 + 8.5
ketanserin	antihypertensive	alkyl-phenylketone	>100	>100		71.0 + 1.32	>100		>100	>100
metoclopramide	propulsive	aminophenyl ether, methoxyaniline, benzamide	>100	>100		>100	>100		>100	>100
nefazodone	antidepressant	phenylpiperazine	13.0 + 0.877	14.0 + 1.96		12.3 + 2.15	22.5 + 3.54		19.2 + 3.41	18.5 + 1.46
paliperidone	antipsychotic	pyridopyrimidine, benzisoxazole	>100	>100		>100	>100		>100	>100
penfluridol	antipsychotic	diphenylbutylpiperidine	3.48 + 0.285	3.18 + 0.142		5.18 + 2.05	3.86 + 0.824		9.04 + 0.31	4.68 + 0.319
pimozide	antipsychotic	diphenylmethane, diphenylbutylpiperidine	8.21 + 2.81	6.48 + 0.513		7.04 + 0.816	11.1 + 0.8		14.1 + 2.60	9.38 + 0.854
pipamperone	antipsychotic	alkyl-phenylketone, butyrophenone	>100	>100		>100	>100		>100	>100
R59022	-	thiazolopyrimidine	28.6 + 1.29	32.5 + 4.09		53.1 + 1.91	36.4 + 2.71		32.7 + 7.63	25.7 + 2.24
R59949	-	thiazolopyrimidine	38.8 + 2.12	62.2 + 9.74		45.3 + 7.12	42.3 + 2.47		60.0 + 2.81	>100
risperidone	antipsychotic	pyridopyrimidine, benzisoxazole	60.7 + 7.99	>100		>100	>100		>100	>101
ritanserin	antipsychotic	diphenylmethane/pyrimidone	27.0 + 2.00	29.6 + 2.70		32.9 + 2.61	28.5 + 0.735		29.8 + 2.44	38.1 + 4.38
spiperone	antipsychotic	butyrophenone	7.59 + 1.39	8.74 + 0.92		8.70 + 0.86	9.80 + 1.42		60.1 + 3.95	>100
trazodone	antidepressant	phenylpiperazine	>100	>100		>100	80.1 + 8.85		>100	>100
urapidil	antihypertensive	phenylpiperazine	>100	>100		>100	>100		>100	>100
WAY-100135	-	phenylpiperazine	>100	>100		>100	>100		>100	>100
ziprasidone	antipsychotic	arylpiperazine, benzothiazole, phenethylamine, indole derivative	40.9 + 1.45	21.3 + 1.2		>100	67.8 + 7.64		>100	>100

## Sheet: Supp Table 2
Supplementary table 2. List of psychotropic drugs value of LogP and Pka
Compound	LogP (ACD Labs)	pKa (ACD Labs)	CADs classification*
amiodarone	8.89	9.37	YES
aripiprazole	5.6	6.52	NO
brexpiprazole	5.82	8.08	YES
cetirizine	2.17	6.43	NO
chloropromazine	5.2	9.41	YES
chloroquine	4.69	10.47	YES
diphenhydramine	3.66	8.76	YES
droperidol	3.51	8.23	YES
ebastine	7.79	8.48	YES
fluoxetine	4.09	10.06	YES
fluspirilene	3.89	9.21	YES
Haloperidol	3.01	8.25	YES
Iloperidone	3.81	8.37	YES
ketanserin	3.21	7.74	YES
metoclopramide	2.22	9.62	NO
nefazodone	3.5	6.74	NO
paliperidone	1.52	7.89	NO
penfluridol	6.01	8.4	YES
pimozide	6.38	9.42	YES
pipamperone	2.29	8.38	NO
R59022	5.25	7.57	YES
R59949	6.43	7.37	NO
risperidone	2.89	7.91	NO
ritanserin	5.26	7.55	YES
spiperone	1.61	8.89	NO
trazodone	1.66	6.75	NO
urapidil	2.28	7.8	NO
WAY-100135	3.52	7.64	YES
ziprasidone	4	4.01	NO
*Muehlbacher et al. 2012
